# Supplementary material for: Greenhouse Gas and Air Pollutant Emissions from Composting
Source: Environ Sci Technol. 2023 Jan 31;57(6):2235–47. doi: 10.1021/acs.est.2c05846 (PMC9933540; doi:10.1021/acs.est.2c05846)
Supplement: Supplementary file 2 — es2c05846_si_002.xlsx [file es2c05846_si_002.xlsx]

## Sheet: Table S1
Source	Material Type	Measurement Method		Measurement Location	Windrow Type	Aeration Method	Composting Cycle Length	Bulking Agent		Volatile Solids Content	C:N Ratio	Moisture Content	pH	Emission Factor (kg emitted per wet kg material)					Notes
		Lab or Field	Sampling Method					Specified?	% of Initial Weight					CO2	CH4	N2O	NH3	VOC
Ahn et al. 2011	Manure	Lab	Flux chamber	North America	Open	Turned	80			0.2232	19.3	0.76		0.129556	0.00144444	4.85e-05
Amlinger et al. 2008	OFMSW	Field	Static open emission chamber		Open	Turned	67				19.3			0.043	0.000293	2.7e-05	5.2e-05
Amlinger et al. 2008	OFMSW	Field	Static open emission chamber		Open	Turned	76				16.5			0.115	0.000243	0.000116	0.000576
Amlinger et al. 2008	Sludge	Field	Static open emission chamber		Open	Turned	31				9.7			0.01	3.7e-05	0.000266	2.5e-05
Amlinger et al. 2008	Sludge	Field	Static open emission chamber		Open	Turned	49				1.1			0.025	4.5e-05	0.000165	1.9e-05
Amlinger et al. 2008	Yard Waste	Field	Static open emission chamber		Open	Turned	29				27.6			0.118	4.9e-05	2.5e-05	2.5e-05
Amlinger et al. 2008	Yard Waste	Field	Static open emission chamber		Open	Turned	133				15.9			0.194	0.000604	0.000178	0.000354
Amon 1998	Manure	Field	Dynamic open emission chamber	Europe	Enclosed	Aerated	10				14	0.717	7.55		0.000142	3.4e-05	0.000643
Amon 1998	Manure	Field	Dynamic open emission chamber	Europe	Enclosed	Aerated	10				16	0.779	8.7		0.000692	4.7e-05	0.000303
Amon 1998	Manure	Field	Dynamic open emission chamber	Europe			10				14	0.796	7.43		0.001354	5.2e-05	0.000163
Amon 1998	Manure	Field	Dynamic open emission chamber	Europe			10			.	15	0.788	8.2		0.000512	8e-05	4.6e-05
Amon et al. 2001	Manure	Field	Dynamic open emission chamber	Europe	Open	Turned	80	No	0		14	0.717	7.55		0.000177143	2.97651e-05	0.0006705
Amon et al. 2001	OFMSW	Field	Dynamic open emission chamber	Europe	Open	Turned	80	No	0		16	0.779	8.7		0.000864643	4.11745e-05	0.0003026
Andersen et al. 2010	Yard Waste	Field	Tracer	Europe	Open	Turned	360				45.7328	0.611197		0.113	0.0024	6e-05
Andersen et al. 2010	Yard Waste	Field	Flux chamber	Europe	Open	Turned	360				45.7328	0.611197		0.00685118	0.00106667	2.61e-05			These measurements were not included in our analysis because Andersen et al. found that this measurement method significantly underestimated emissions.
Andersen et al. 2010	Yard Waste	Field	Surface funnel	Europe	Open	Turned	360				45.7328	0.611197		0.00453779	0.000533333	1.49e-05			These measurements were not included in our analysis because Andersen et al. found that this measurement method significantly underestimated emissions.
Beck-Friis et al. 2000	OFMSW	Field	Gas probes	Europe	Open	Turned	126	Yes	0.55			0.57	5.9		0.00763	0.0001			Bulking % by volume
Beylot et al. 2015	Digestate	Field	Flux chamber	Europe										0.0336472	0.00583718	3.47e-06	0.000312706
Buyuksonmez 2012	Yard Waste	Field	Flux chamber	North America	Open	Turned	59				16.7	0.487						0.0011286
Buyuksonmez 2012	Yard Waste	Field	Flux chamber	North America	Open	Turned	59				17.4	0.463						0.0007518
Cadena et al. 2009	OFMSW	Field	Modified flux chamber	Europe	Enclosed	Aerated	63	Yes									0.0039	0.000206
Chen and Lin 2008	Food Waste	N/A	N/A	Asia										0.011	0.00081	8.43e-05			Assumed IPCC emission factors with total mass of city's composting
Chen et al. 2015	Manure	Field	Flux chamber; gas probes	Asia	Open	Turned	25		0.15		18.5903	0.65				0.000765
Chen et al. 2022	Sludge	Lab	Reactor experiments	Asia	Enclosed	Aerated	22	Yes			26.71	0.6229					0.00220488		Control scenario: sludge composting
Chen et al. 2022	Sludge	Lab	Reactor experiments	Asia	Enclosed	Aerated	22	Yes			26.71	0.6229					0.00177713		Experimental scenario: sludge composting with bacterial inoculation treatment
Chowdhury et al. 2014	Manure	Lab	Reactor experiments	Europe	Enclosed	Aerated	31	Yes		0.15045	16.5	0.83	8.4	0.05797	8.34e-05	1.34e-05	0.00035093
Chowdhury et al. 2014	Manure	Lab	Reactor experiments	Europe	Enclosed	Aerated	31	Yes		0.15045	16.5	0.83	8.4	0.0529833	0.00016955	1.39e-05	4.13e-05
Chowdhury et al. 2014	Manure	Lab	Reactor experiments	Europe	Enclosed	Aerated	31	Yes		0.22968	6.1	0.71	6.8	0.0840033	5.07e-05	2.552e-05	0.00531736
Chowdhury et al. 2014	Manure	Lab	Reactor experiments	Europe	Enclosed	Aerated	31	Yes		0.22968	6.1	0.71	6.8	0.0744333	4.95e-05	2.83e-05	0.00352143
Chowdhury et al. 2014	Manure	Lab	Reactor experiments	Europe	Enclosed	Aerated	31	Yes		0.2891	12.2	0.65	6.9	0.0795667	1.35e-05	2.75e-05	0.012155
Chowdhury et al. 2014	Manure	Lab	Reactor experiments	Europe	Enclosed	Aerated	31	Yes		0.2891	12.2	0.65	6.9	0.0693	9.8e-06	2.86e-05	0.002805
Colón et al. 2012	OFMSW	Field	Modified flux chamber	Europe	Enclosed	Aerated									0.00034	7.5e-05	0.00011	0.00036
Colón et al. 2012	OFMSW	Field	Modified flux chamber	Europe	Open	Aerated									0.00168	7.6e-05	0.002	0.00622
Colón et al. 2012	OFMSW	Field	Modified flux chamber	Europe	Open	Turned									0.00437	0.000251	0.00863	0.0057
Colón et al. 2012	Digestate	Field	Modified flux chamber	Europe	Enclosed	Aerated									0.00239	3.5e-05	0.00023	0.00086
Czepiel et al. 1996	Digestate	Field	Flux chamber	North America	Open	Aerated	40	Yes		0.85		0.75	6.5			0.000175
Fisher 2006	OFMSW	N/A	N/A		Enclosed										3.03e-05	1.78e-05			Based on ERM and Environmental Agency Data
Fisher 2006	OFMSW	N/A	N/A		Open										1.78e-05	9.89e-06			Based on ERM and Environmental Agency Data
Fukumoto et al. 2003	Manure	Field	Static open emission chamber	Asia	Open	Aerated	92	Yes				0.68	8.1		0.001	0.000360691	0.00109371
Fukumoto et al. 2003	Manure	Field	Static open emission chamber	Asia	Open	Aerated	92	Yes				0.68	8.1		0.0019	0.000450864	0.00123527
Hao et al. 2004	Manure	Field	Modified flux chamber	North America	Open	Turned	99	Yes			16.6	0.601	8.35		0.0118933	0.000242314
Hao et al. 2004	Manure	Field	Modified flux chamber	North America	Open	Turned	99	Yes			36.1	0.596	6.99		0.0119067	0.000264629
Hellebrand 1998	Yard Waste	Field	Gas probes		Enclosed	Aerated	60				27.2152	0.7		0.260135	0.00202703	1.275e-05	4.67664e-05
Hellmann et al. 1997	OFMSW	Field	Closed flux chamber	Europe	Open	Turned	66	Yes	0.6		26.1	0.716689	6.5		4.87e-05	6.23e-06
Hrad et al. 2014	OFMSW	Field	Inverse dispersion model	Europe	Open	Turned	56								0.000112
Hrad et al. 2014	OFMSW	Field	Inverse dispersion model	Europe	Open	Turned	56								0.00094
Jiang et al. 2011	Manure	Lab	Reactor experiments	Asia	Enclosed	Aerated	37	Yes			15	0.641	8.6	0.143838	0.0124932	0.000426041	0.00143002
Jiang et al. 2011	Manure	Lab	Reactor experiments	Asia	Enclosed	Aerated	37	Yes			18	0.652	8.5	0.208014	0.00652384	0.000955469	0.00164363
Jiang et al. 2011	Manure	Lab	Reactor experiments	Asia	Enclosed	Aerated	37	Yes			21	0.637	8.3	0.234937	0.00152557	0.00114884	0.00172524
Jiang et al. 2011	Manure	Lab	Reactor experiments	Asia	Enclosed	Aerated	37	Yes			18	0.713	8.5	0.128364	0.0104698	0.000278718	0.000911746
Jiang et al. 2011	Manure	Lab	Reactor experiments	Asia	Enclosed	Aerated	37	Yes			21	0.706	8.3	0.197119	0.00267226	0.0008778	0.00182463
Jiang et al. 2011	Manure	Lab	Reactor experiments	Asia	Enclosed	Aerated	37	Yes			15	0.708	8.7	0.159795	0.0057559	0.00157434	0.00269971
Jiang et al. 2011	Manure	Lab	Reactor experiments	Asia	Enclosed	Aerated	37	Yes			21	0.757	8.4	0.121352	0.00848102	0.000309533	0.000546708
Jiang et al. 2011	Manure	Lab	Reactor experiments	Asia	Enclosed	Aerated	37	Yes			15	0.768	8.6	0.0717682	0.0062241	0.000656666	0.00184943
Jiang et al. 2011	Manure	Lab	Reactor experiments	Asia	Enclosed	Aerated	37	Yes			18	0.74	8.6	0.133345	0.00495317	0.000888071	0.00164301
Li et al. 2018	Digestate	Lab	Reactor experiments	Asia	Enclosed	Aerated	28	Yes	0.15	0.196	21	0.65	7.1		0.001168	0.000142953	0.00247356
Li et al. 2018	Digestate	Lab	Reactor experiments	Asia	Enclosed	Aerated	28	Yes	0.15	0.196	21.7	0.65	7.3		0.000348	0.000122483	0.00225088
Li et al. 2018	Digestate	Lab	Reactor experiments	Asia	Enclosed	Aerated	28	Yes	0.15	0.196	22.8	0.65	7.4		0.000348	6.34e-05	0.00216454
Li et al. 2018	Manure	Lab	Reactor experiments	Asia	Enclosed	Aerated	28	Yes		0.504	20.5	0.65	7.2		0.000376	0.000334899	0.00176118		VS is high because of bulking agents, corn stover and tomato residues; otherwise manure VS% is 14.8
Luo et al. 2014	Manure	Lab	Reactor experiments	Asia	Enclosed	Turned	30	Yes	0.125		16.6	0.69831			0.00120676	0.00011035	0.000980493
Luo et al. 2014	Manure	Lab	Reactor experiments	Asia	Enclosed	Turned	30	Yes	0.125		16.6	0.69831			0.000579245	6.07e-05	0.000980493
Luo et al. 2014	Manure	Lab	Reactor experiments	Asia	Enclosed	Turned	30	Yes	0.125		16.6	0.69831			0.000422366	2.63e-05	0.00153862
Luo et al. 2014	Manure	Lab	Reactor experiments	Asia	Enclosed	Turned	30	Yes	0.125		16.6	0.69831			0.000410298	5.97e-05	0.000980493
Maeda et al. 2013	Manure	Field	Dynamic open emission chamber	Asia	Open	Turned	56				23.0667	0.8		0.0595463	0.00264534	0.0026471	0.00241251
Maeda et al. 2013	Manure	Field	Dynamic open emission chamber	Asia	Open	Turned	56				24.4333	0.72		0.108508	0.000973499	0.00118368	0.00640037
Martínez-Blanco et al. 2010	OFMSW	Field	Modified flux chamber	Europe		Turned	70	Yes			27.1225	0.3185	7.88		3.4e-05	9.2e-05	0.00011
Maulini-Duran et al. 2013	Sludge	Lab	Reactor experiments	Europe	Enclosed	Aerated	12	Yes			30.8333	0.55	7.02		1.4e-05	6.4e-06	0.000871	0.00021
Maulini-Duran et al. 2013	Sludge	Lab	Reactor experiments	Europe	Enclosed	Aerated	12	Yes			30.8333	0.55	7.02		1.2e-05	2.7e-06	0.00028	0.00014
Maulini-Duran et al. 2013	Digestate	Lab	Reactor experiments	Europe	Enclosed	Aerated	12	Yes			12.7273	0.58	5.95		0.00073	0.00056	4.8e-06	4.3e-05
Maulini-Duran et al. 2013	Digestate	Lab	Reactor experiments	Europe	Enclosed	Aerated	12	Yes			12.7273	0.58	5.95		0.00083	0.00049	3.5e-06	2.3e-05
Pagans et al. 2006	OFMSW	Lab	Reactor experiments	Europe	Enclosed	Aerated					17	0.467	6.1				0.00017
Pagans et al. 2006	Other	Lab	Reactor experiments	Europe	Enclosed	Aerated					8.8	0.55	8				0.00239
Pagans et al. 2006	Other	Lab	Reactor experiments	Europe	Enclosed	Aerated					5.4	0.554	8.2				0.0103
Pagans et al. 2006	Sludge	Lab	Reactor experiments	Europe	Enclosed	Aerated					13	0.618	7.1				4e-05
Pagans et al. 2006	Digestate	Lab	Reactor experiments	Europe	Enclosed	Aerated					11	0.624	7.6				0.00023
Paillat et al. 2005	Manure	Field	Static open emission chamber	Europe	Enclosed	Aerated	56	Yes		0.186	29	0.694	8.8	0.190773		0.00014916	0.0008415		VS = soluble + hemicellulose-like fractions from Van Soest method
Paillat et al. 2005	Manure	Field	Static open emission chamber	Europe	Enclosed	Aerated	56	Yes		0.164	24.7	0.711	9.1	0.195477		0.000159909	0.00160286
Paillat et al. 2005	Manure	Field	Static open emission chamber	Europe	Enclosed	Aerated	56	Yes		0.171	17.6	0.712	8.8	0.180572		0.000221194	0.00324251
Paillat et al. 2005	Manure	Field	Static open emission chamber	Europe	Enclosed	Aerated	56	Yes		0.17	19	0.676	9	0.193483		0.000158431	0.00421588
Paillat et al. 2005	Manure	Field	Static open emission chamber	Europe	Enclosed	Aerated	56	Yes		0.197	19.5	0.692	8.6	0.210419	0.0001128	0.000183291	0.00316491
Paillat et al. 2005	Manure	Field	Static open emission chamber	Europe	Enclosed	Aerated	56	Yes		0.147	21.2	0.71	9.2	0.188188	9.4e-05	0.00016214	0.00389701
Paillat et al. 2005	Manure	Field	Static open emission chamber	Europe	Enclosed	Aerated	56	Yes		0.217	19.6	0.703	7.5	0.204622	3.49e-05	0.000248914	0.00198754
Paillat et al. 2005	Manure	Field	Static open emission chamber	Europe	Enclosed	Aerated	56	Yes		0.181	19.5	0.718	8.4	0.197908	5.08e-05	0.000210414	0.00196532
Preble et al. 2020	Digestate	Field	High-density spot sampling	North America	Enclosed	Aerated								0.222685	0.00446	1.4e-05	0.00115928	6.28e-05
Puyuelo et al. 2014	OFMSW	Lab	Reactor experiments	Europe	Enclosed	Aerated	20	Yes				0.665			0.00012	4e-06	0.0007
Puyuelo et al. 2014	OFMSW	Lab	Reactor experiments	Europe	Enclosed	Aerated	20	Yes				0.665			0.00025	1.52e-05	0.001
Puyuelo et al. 2014	OFMSW	Lab	Reactor experiments	Europe	Enclosed	Aerated	20	Yes				0.665			7e-05	9.4e-06	0.0007
Rincón et al. 2019a	Manure	Lab	Reactor experiments	Europe	Enclosed	Aerated	31	No	0		9.78	0.6853					0.000658921	4.1183e-05
Rincón et al. 2019a	Manure	Lab	Reactor experiments	Europe	Enclosed	Aerated	31	No	0		8	0.6875					0.00197054	7.98547e-05
Rincón et al. 2019a	Digestate	Lab	Reactor experiments	Europe	Enclosed	Aerated	31	No	0		9	0.625					5.19724e-05	3.71729e-05
Rincón et al. 2019a	Food Waste	Lab	Reactor experiments	Europe	Enclosed	Aerated	31	Yes	0.411765		15.85	0.7266					1.13769e-06	0.00309157
Rincón et al. 2019a	Food Waste	Lab	Reactor experiments	Europe	Enclosed	Aerated	31	Yes	0.333333		15.63	0.8043					7.53735e-07	0.0052062
Rincón et al. 2019a	Food Waste	Lab	Reactor experiments	Europe	Enclosed	Aerated	31	Yes	0.473684		22.83	0.6944					7.30057e-06	0.000264914
Rincón et al. 2019a	Digestate	Lab	Reactor experiments	Europe	Enclosed	Aerated	31	Yes	0.411765		10.15	0.7653					6.2189e-05	3.66518e-05
Rincón et al. 2019a	Digestate	Lab	Reactor experiments	Europe	Enclosed	Aerated	31	Yes	0.411765		21.21	0.5971					1.03612e-07	0.000130764
Rincón et al. 2019a	Yard Waste	Lab	Reactor experiments	Europe	Enclosed	Aerated	31	Yes	0.473684		19.34	0.8082					2.23382e-06	3.7615e-05
Rincón et al. 2019a	Yard Waste	Lab	Reactor experiments	Europe	Enclosed	Aerated	31	No	0		21.87	0.5366					1.76978e-05	0.000172903
Rincón et al. 2019a	Sludge	Lab	Reactor experiments	Europe	Enclosed	Aerated	31	Yes	0.52381		4.89	0.8489					0.000326753	0.000179811
Rincón et al. 2019a	Digestate	Lab	Reactor experiments	Europe	Enclosed	Aerated	31	Yes	0.333333		5.22	0.8387					7.24216e-05	4.1178e-05
Rincón et al. 2019a	OFMSW	Lab	Reactor experiments	Europe	Enclosed	Aerated	31	Yes	0.285714		21.79	0.5624					7.00688e-05	0.000506217
Rincón et al. 2019a	OFMSW	Lab	Reactor experiments	Europe	Enclosed	Aerated	31	Yes	0.52381		24.7	0.5519					6.45085e-07	8.1879e-05
Rincón et al. 2019a	Digestate	Lab	Reactor experiments	Europe	Enclosed	Aerated	31	Yes	0.5		15.42	0.7013					5.98918e-06	3.19822e-05
Rincón et al. 2019b	Digestate	Lab	Reactor experiments	Europe	Enclosed	Aerated	30	Yes	0.55			0.579					1.02525e-05	7.14573e-06
Shao et al. 2014	OFMSW	Field	Dynamic open emission chamber	Asia	Enclosed	Aerated	20	Yes	0.0909091	0.859513		0.7104					3.92987e-06	5.05642e-06	The VOC emission factor is slightly overestimated (by ~1-2%) because it includes hydrogen sulfide
Shao et al. 2014	OFMSW	Field	Dynamic open emission chamber	Asia	Enclosed	Aerated	20	Yes	0.166667	0.865134		0.6751					3.80783e-06	2.04557e-06	The VOC emission factor is slightly overestimated (by ~1-2%) because it includes hydrogen sulfide
Shao et al. 2014	OFMSW	Field	Dynamic open emission chamber	Asia	Enclosed	Aerated	20	Yes	0.230068	0.868529		0.6533					2.82214e-06	1.95816e-06	The VOC emission factor is slightly overestimated (by ~1-2%) because it includes hydrogen sulfide
Smet et al. 1999	OFMSW	Lab	Reactor experiments	Europe	Enclosed	Aerated	360	No	0			0.61					0.000152	0.00059	Control scenario: raw OFMSW composting for 12 weeks
Smet et al. 1999	Digestate	Lab	Reactor experiments	Europe	Enclosed	Aerated	14	No	0			0.45					4.1e-05	3e-06	Experimental scenario: OFMSW AD followed by composting for 2 weeks (same original feedstock as control scenario)
Sun et al. 2014	Manure	Lab	Reactor experiments	Asia	Enclosed	Aerated					18	0.65		0.149849	0.00558939	0.000168225	0.00120155
Sun et al. 2014	Manure	Lab	Reactor experiments	Asia	Enclosed	Aerated					18	0.65		0.197091	0.00710227	7.73e-05	0.000786637
Sun et al. 2014	Manure	Lab	Reactor experiments	Asia	Enclosed	Aerated					18	0.65		0.172333	0.00149378	0.000120486	0.00229379
Vergara and Silver 2019	Manure	Field	Micrometeorological mass balance	North America	Open	Turned	98	Yes	0.1		26	0.55		0.019	0.0017
Wang et al. 2017	Digestate	Lab	Reactor experiments	Asia	Enclosed	Aerated	65			0.306976	23.2	0.638	8.7	0.0627455			0.000155172
Wang et al. 2018	Digestate	Lab	Reactor experiments	Asia	Enclosed	Aerated	47	Yes			7.78	0.5499		0.0967		0.00014147
Wang et al. 2018	Digestate	Lab	Reactor experiments	Asia	Enclosed	Aerated	47	Yes			11.28	0.6931		0.07555		6.28e-06
Xu et al. 2020	Manure	Field	Static open emission chamber	Asia	Open	Turned	33	Yes			25	0.55					0.002272
Xu et al. 2020	Manure	Field	Static open emission chamber	Asia	Open	Aerated	33	Yes			25	0.55					0.001976
Xu et al. 2020	Sludge	Field	Static open emission chamber	Asia	Open	Turned	33	Yes			25	0.55					0.00172
Xu et al. 2020	Sludge	Field	Static open emission chamber	Asia	Open	Aerated	33	Yes			25	0.55					0.00212
Yang et al. 2013	Food Waste	Lab	Reactor experiments	Asia	Enclosed	Aerated	28				35.0877	0.699	5.75		0.00051772	0.000119188	0.000640755
Yang et al. 2013	Food Waste	Lab	Reactor experiments	Asia	Enclosed	Aerated	28				39.0797	0.57585	6		5.0898e-05	8.97e-05	0.000279193
Yang et al. 2013	Food Waste	Lab	Reactor experiments	Asia	Enclosed	Aerated	28				53.0083	0.5778	6		1.6888e-05	4.53e-05	0.000219673
Yang et al. 2013	Food Waste	Lab	Reactor experiments	Asia	Enclosed	Aerated	28				24.5625	0.58605	5.9		1.6558e-05	0.000116684	0.000412388
Yuan et al. 2016	Sludge	Lab	Reactor experiments	Asia	Enclosed	Aerated	35	Yes	0.15		10.9045	0.738865	7.0955		0.000660149	5.91497e-05	0.000148847
Yuan et al. 2016	Sludge	Lab	Reactor experiments	Asia	Enclosed	Aerated	35	Yes	0.15		10.9045	0.738865	7.0955		0.000521225	4.22373e-05	0.000365589
Yuan et al. 2016	Sludge	Lab	Reactor experiments	Asia	Enclosed	Aerated	35	Yes	0.15		10.9045	0.738865	7.0955		0.000349921	4.36393e-05	0.000114899
Zeng et al. 2016	Digestate	Lab	Reactor experiments	Europe	Enclosed	Aerated	50	Yes	0.4		39.8312	0.469	7.2			0.000559429	3.04e-05
Zeng et al. 2016	Digestate	Lab	Reactor experiments	Europe	Enclosed	Aerated	50	Yes	0.4		39.8312	0.469	7.2			0.000634857	3.4e-05
Zeng et al. 2016	Digestate	Lab	Reactor experiments	Europe	Enclosed	Aerated	50	Yes	0.2		19.9379	0.476	7.9			0.001232	0.00230714
Zeng et al. 2016	Digestate	Lab	Reactor experiments	Europe	Enclosed	Aerated	50	Yes	0.2		19.9379	0.476	7.9			0.001936	0.00194286
Zeng et al. 2016	Digestate	Lab	Reactor experiments	Europe	Enclosed	Aerated	50	Yes	0.4		35.6301	0.603	7.8			0.00330943	3.67e-05
Zeng et al. 2016	Digestate	Lab	Reactor experiments	Europe	Enclosed	Aerated	50	Yes	0.4		35.6301	0.603	7.8			0.00330314	3.73e-05
Zeng et al. 2016	Digestate	Lab	Reactor experiments	Europe	Enclosed	Aerated	50	Yes	0.4		37.8354	0.356	7.3			0.00227543	6.52e-05
Zeng et al. 2016	Digestate	Lab	Reactor experiments	Europe	Enclosed	Aerated	50	Yes	0.4		37.8354	0.356	7.3			0.00238229	6e-05
Zhang et al. 2021	Food Waste	Lab	Reactor experiments	Asia	Enclosed	Aerated	21	No				0.706					0.0035868		Feedstock is kitchen waste
Zhang et al. 2021	OFMSW	Lab	Reactor experiments	Asia	Enclosed	Aerated	21	Yes	0.15			0.60745					0.0013543		Feedstock is kitchen waste mixed with garden waste (which serves as bulking agent)
Zhong et al. 2013	Manure	Field	Flux chamber	Asia	Open	Turned	53	Yes			14.86	0.478	7.27		0.00235302	3.29e-06
Zhu-Barker et al. 2017	Yard Waste	Field	Flux chamber	North America	Open	Turned	57	Yes			32	0.5			0.000838235	2.27e-05
Zhu-Barker et al. 2017	Yard Waste	Field	Flux chamber	North America	Open	Turned	43	Yes			30	0.5			0.00727206	5.17e-06
Zhu-Barker et al. 2017	Yard Waste	Field	Flux chamber	North America	Open	Turned	54	Yes			28	0.5			0.00123088	1.44e-05

## Sheet: References
References
Ahn, H.K., Mulbry, W., White, J.W., and Kondrad, S.L. (2011). Pile mixing increases greenhouse gas emissions during composting of dairy manure. Bioresour. Technol. 102, 2904–2909.
Amlinger, F., Peyr, S., and Cuhls, C. (2008). Greenhouse gas emissions from composting and mechanical biological treatment. Waste Manag. Res. 26, 47–60.
Amon, B., Amon, Th., Boxberger, J., and Pöllinger, A. (1998). Emissions of NH3, N2O and CH4 from composted and anaerobically stored farmyard manure. In, p. 1999.
Amon, Amon, Th., Boxberger, and Alt, Ch. (2001). Emissions of NH3, N2O and CH4 from dairy cows housed in a farmyard manure tying stall (housing, manure storage, manure spreading). Nutrient Cycling in Agroecosystems.
Andersen, J.K., Boldrin, A., Samuelsson, J., Christensen, T.H., and Scheutz, C. (2010). Quantification of greenhouse gas emissions from windrow composting of garden waste. J. Environ. Qual. 39, 713–724.
Beck-Friis, B., Pell, M., Sonesson, U., Jönsson, H., and Kirchmann, H. (2000). Formation and Emission of N2O and CH4 from Compost Heaps of Organic Household Waste. Environmental Monitoring and Assessment.
Beylot, A., Vaxelaire, S., Zdanevitch, I., Auvinet, N., and Villeneuve, J. (2015). Life Cycle Assessment of mechanical biological pre-treatment of Municipal Solid Waste: a case study. Waste Manag. 39, 287–294.
Büyüksönmez, F. (2012). Full-scale VOC emissions from green and food waste windrow composting. Compost Sci. Util. 20, 57–62.
Cadena, E., Colón, J., Sánchez, A., Font, X., and Artola, A. (2009). A methodology to determine gaseous emissions in a composting plant. Waste Manag. 29, 2799–2807.
Chen, T.-C., and Lin, C.-F. (2008). Greenhouse gases emissions from waste management practices using Life Cycle Inventory model. J. Hazard. Mater. 155, 23–31.
Chen, R., Wang, Y., Wang, W., Wei, S., Jing, Z., and Lin, X. (2015). N₂O emissions and nitrogen transformation during windrow composting of dairy manure. J. Environ. Manage. 160, 121–127.
Chen, L., Li, W., Zhao, Y., Zhou, Y., Zhang, S., and Meng, L. (2022). Effects of compound bacterial agent on gaseous emissions and compost maturity during sewage sludge composting. J. Clean. Prod. 366, 133015.
Chowdhury, M.A., de Neergaard, A., and Jensen, L.S. (2014). Potential of aeration flow rate and bio-char addition to reduce greenhouse gas and ammonia emissions during manure composting. Chemosphere 97, 16–25.
Colón, J., Cadena, E., Pognani, M., Barrena, R., Sánchez, A., Font, X., and Artola, A. (2012). Determination of the energy and environmental burdens associated with the biological treatment of source-separated Municipal Solid Wastes. Energy Environ. Sci. 5, 5731–5741.
Czepiel, P., Douglas, E., Harriss, R., and Crill, P. (1996). Measurements of N2O from Composted Organic Wastes. Environ. Sci. Technol. 30, 2519–2525.
Fisher, K. (2006). Impact of Energy from Waste and Recycling Policy on UK Greenhouse Gas Emissions (Environmental Resources Management).
Fukumoto, Y., Osada, T., Hanajima, D., and Haga, K. (2003). Patterns and quantities of NH3, N2O and CH4 emissions during swine manure composting without forced aeration––effect of compost pile scale. Bioresour. Technol. 89, 109–114.
Hao, X., Chang, C., and Larney, F.J. (2004). Carbon, nitrogen balances and greenhouse gas emission during cattle feedlot manure composting. J. Environ. Qual. 33, 37–44.
Hellebrand, H.J. (1998). Emission of Nitrous Oxide and other Trace Gases during Composting of Grass and Green Waste. Journal of Agricultural Engineering Research, 265–275.
Hellmann, B., Zelles, L., Palojarvi, A., and Bai, Q. (1997). Emission of climate-relevant trace gases and succession of microbial communities during open-windrow composting. Appl. Environ. Microbiol. 63, 1011–1018.
Hrad, M., Binner, E., Piringer, M., and Huber-Humer, M. (2014). Quantification of methane emissions from full-scale open windrow composting of biowaste using an inverse dispersion technique. Waste Manag. 34, 2445–2453.
Jiang, T., Schuchardt, F., Li, G., Guo, R., and Zhao, Y. (2011). Effect of C/N ratio, aeration rate and moisture content on ammonia and greenhouse gas emission during the composting. Journal of Environmental Sciences 23, 1754–1760.
Li, Y., Luo, W., Lu, J., Zhang, X., Li, S., Wu, Y., and Li, G. (2018). Effects of digestion time in anaerobic digestion on subsequent digestate composting. Bioresour. Technol. 267, 117–125.
Luo, W.H., Yuan, J., Luo, Y.M., Li, G.X., Nghiem, L.D., and Price, W.E. (2014). Effects of mixing and covering with mature compost on gaseous emissions during composting. Chemosphere 117, 14–19.
Maeda, K., Hanajima, D., Morioka, R., Toyoda, S., Yoshida, N., and Osada, T. (2013). Mitigation of greenhouse gas emission from the cattle manure composting process by use of a bulking agent. Soil Sci. Plant Nutr. 59, 96–106.
Martínez-Blanco, J., Colón, J., Gabarrell, X., Font, X., Sánchez, A., Artola, A., and Rieradevall, J. (2010). The use of life cycle assessment for the comparison of biowaste composting at home and full scale. Waste Manag. 30, 983–994.
Maulini-Duran, C., Artola, A., Font, X., and Sánchez, A. (2013). A systematic study of the gaseous emissions from biosolids composting: raw sludge versus anaerobically digested sludge. Bioresour. Technol. 147, 43–51.
Pagans, E., Barrena, R., Font, X., and Sánchez, A. (2006). Ammonia emissions from the composting of different organic wastes. Dependency on process temperature. Chemosphere 62, 1534–1542.
Paillat, J.-M., Robin, P., Hassouna, M., and Leterme, P. (2005). Predicting ammonia and carbon dioxide emissions from carbon and nitrogen biodegradability during animal waste composting. Atmos. Environ. 39, 6833–6842.
Preble, C.V., Chen, S.S., Hotchi, T., Sohn, M.D., Maddalena, R.L., Russell, M.L., Brown, N.J., Scown, C.D., and Kirchstetter, T.W. (2020). Air pollutant emission rates for dry anaerobic digestion and composting of organic municipal solid waste. Environ. Sci. Technol. 54, 16097–16107.
Puyuelo, B., Gea, T., and Sánchez, A. (2014). GHG emissions during the high-rate production of compost using standard and advanced aeration strategies. Chemosphere 109, 64–70.
Rincón, C.A., De Guardia, A., Couvert, A., Le Roux, S., Soutrel, I., Daumoin, M., and Benoist, J.C. (2019). Chemical and odor characterization of gas emissions released during composting of solid wastes and digestates. J. Environ. Manage. 233, 39–53.
Rincón, C.A., De Guardia, A., Couvert, A., Soutrel, I., Guezel, S., and Le Serrec, C. (2019). Odor generation patterns during different operational composting stages of anaerobically digested sewage sludge. Waste Manag. 95, 661–673.
Shao, L.-M., Zhang, C.-Y., Wu, D., Lü, F., Li, T.-S., and He, P.-J. (2014). Effects of bulking agent addition on odorous compounds emissions during composting of OFMSW. Waste Manag. 34, 1381–1390.
Smet, E., Van Langenhove, H., and De Bo, I. (1999). The emission of volatile compounds during the aerobic and the combined anaerobic/aerobic composting of biowaste. Atmos. Environ. 33, 1295–1303.
Sun, X., Lu, P., Jiang, T., Schuchardt, F., and Li, G. (2014). Influence of bulking agents on CH₄, N₂O, and NH₃ emissions during rapid composting of pig manure from the Chinese Ganqinfen system. J. Zhejiang Univ. Sci. B 15, 353–364.
Vergara, S.E., and Silver, W.L. (2019). Greenhouse gas emissions from windrow composting of organic wastes: Patterns and emissions factors. Environmental Research Letters 14, 124027.
Vergara, S.E., and Silver, W.L. (2019). Greenhouse gas emissions from windrow composting of organic wastes: Patterns and emissions factors. Environmental Research Letters 14, 124027.
Wang, K., Wu, Y., Li, W., Wu, C., and Chen, Z. (2018). Insight into effects of mature compost recycling on N2O emission and denitrification genes in sludge composting. Bioresour. Technol. 251, 320–326.
Wang, T.-T., Wang, S.-P., Zhong, X.-Z., Sun, Z.-Y., Huang, Y.-L., Tan, L., Tang, Y.-Q., and Kida, K. (2017). Converting digested residue eluted from dry anaerobic digestion of distilled grain waste into value-added fertilizer by aerobic composting. J. Clean. Prod. 166, 530–536.
Xu, Z., Zhao, B., Wang, Y., Xiao, J., and Wang, X. (2020). Composting process and odor emission varied in windrow and trough composting system under different air humidity conditions. Bioresour. Technol. 297, 122482.
Yang, F., Li, G.X., Yang, Q.Y., and Luo, W.H. (2013). Effect of bulking agents on maturity and gaseous emissions during kitchen waste composting. Chemosphere 93, 1393–1399.
Yuan, J., Chadwick, D., Zhang, D., Li, G., Chen, S., Luo, W., Du, L., He, S., and Peng, S. (2016). Effects of aeration rate on maturity and gaseous emissions during sewage sludge composting. Waste Manag. 56, 403–410.
Zeng, Y., De Guardia, A., and Dabert, P. (2016). Improving composting as a post-treatment of anaerobic digestate. Bioresour. Technol. 201, 293–303.
Zhang, B., Fan, F., Guo, C., Yu, M., Zhao, M., Song, Y., and Li, Y. (2021). Evaluation of maturity and odor emissions in the process of combined composting of kitchen waste and garden waste. Appl. Sci. 11, 5500.
Zhong, J., Wei, Y., Wan, H., Wu, Y., Zheng, J., Han, S., and Zheng, B. (2013). Greenhouse gas emission from the total process of swine manure composting and land application of compost. Atmos. Environ. 81, 348–355.
Zhu-Barker, X., Bailey, S.K., Paw U, K.T., Burger, M., and Horwath, W.R. (2017). Greenhouse gas emissions from green waste composting windrow. Waste Manag. 59, 70–79.
